# Supplementary material for: Effects of Propidium Monoazide (PMA) Treatment on Mycobiome and Bacteriome Analysis of Cystic Fibrosis Airways during Exacerbation
Source: PLoS One. 2016 Dec 28;11(12):e0168860. doi: 10.1371/journal.pone.0168860 (PMC5193350; doi:10.1371/journal.pone.0168860)
Supplement: S1 Table — (XLSX) [file pone.0168860.s005.xlsx]

## Sheet: 16S
OTU number																															Relative abundance (%)
Genus (114 genus)	G040.I-PMA-treated	G040.I-untreated	G040.II-PMA-treated	G040.II-untreated	G040.III-PMA-treated	G040.III-untreated	G088.I-PMA-treated	G088.I-untreated	G088.II-PMA-treated	G088.II-untreated	G088.III-PMA-treated	G088.III-untreated	G172.II-PMA-treated	G172.II-untreated	G172.III-PMA-treated	G172.III-untreated	G014.I-PMA-treated	G014.I-untreated	G014.II-PMA-treated	G014.II-untreated	G014.III-PMA-treated	G014.III-untreated	G176.I-PMA-treated	G176.I-untreated	G176.II-PMA-treated	G176.II-untreated	G176.III-PMA-treated	G176.III-untreated	Total	Percentage (%)		G040_S1_PMA-treated	G040_S1_untreated	G040_S2_PMA-treated	G040_S2_untreated	G040_S3_PMA-treated	G040_S3_untreated	G088_S1_PMA-treated	G088_S1_untreated	G088_S2_PMA-treated	G088_S2_untreated	G088_S3_PMA-treated	G088_S3_untreated		G172_S2_untreated	G172_S3_PMA-treated	G172_S3_untreated	G014_S1_PMA-treated	G014_S1_untreated
Total	44287	16639	33108	23173	31518	16623	29056	26707	18799	35446	55495	45735	34353	33573	37649	30526	18083	30126	1560	12952	3573	4684	29938	40575	29604	21380	28890	29750	763802
Pseudomonas	14417	13368	32357	14178	26000	16017	9261	9182	8716	6941	4148	0	5583	3438	5778	7169	5956	10457	192	1459	79	1091	9539	9744	14284	8272	27864	1212	266702	34.9177	32.5536	80.3414	97.7317	61.1833	82.4925	96.3544	31.8729	34.3805	46.3642	19.5819	7.47455	0	16.2519	10.2404	15.347	23.4849	32.937	34.7109	12.3077
Streptococcus	563	75	10	18	528	38	4021	4293	4353	3851	31701	29000	25833	23273	17777	17672	4594	6507	1221	10587	115	493	1191	4760	8850	6905	227	502	208958	27.3576	1.27125	0.450748	0.0302042	0.0776766	1.67523	0.228599	13.8388	16.0744	23.1555	10.8644	57.1241	63.4088	75.1987	69.3206	47.2177	57.8916	25.4051	21.5993	78.2692
Azomonas	1570	1053	579	8794	394	0	8344	4292	144	14752	120	1703	83	2375	5229	6	190	2487	0	172	0	0	9044	13599	66	2375	488	27880	105739	13.8438	3.54506	6.32851	1.74882	37.9493	1.25008	0	28.717	16.0707	0.765998	41.6182	0.216236	3.72363	0.241609	7.07414	13.8888	0.0196554	1.05071	8.25533	0
Veillonella	15325	832	17	13	1490	131	1333	1060	1343	1780	6402	3429	1044	1099	416	571	915	971	9	138	26	37	1637	2976	4691	2592	296	120	50693	6.63693	34.6038	5.0003	0.0513471	0.0560998	4.72746	0.788065	4.58769	3.969	7.144	5.02172	11.5362	7.49754	3.03904	3.27346	1.10494	1.87054	5.06	3.22313	0.576923
Prevotella	1001	81	10	25	528	40	1318	1432	73	153	7069	7147	97	352	697	238	2243	3132	0	0	45	0	743	1271	891	432	4	6	29028	3.80046	2.26026	0.486808	0.0302042	0.107884	1.67523	0.24063	4.53607	5.36189	0.388319	0.431642	12.7381	15.627	0.282363	1.04846	1.85131	0.779663	12.4039	10.3963	0
Porphyromonas	7652	1038	85	106	736	237	312	319	2552	1414	3966	2328	589	506	2576	1150	624	753	0	0	0	0	0	0	0	0	0	0	26943	3.52748	17.2782	6.23836	0.256736	0.457429	2.33517	1.42574	1.07379	1.19444	13.5752	3.98917	7.14659	5.09019	1.71455	1.50716	6.84215	3.76728	3.45075	2.4995	0
Achromobacter	0	0	0	0	0	0	611	301	1288	5008	539	269	90	24	50	54	1732	2363	42	302	2569	0	0	0	0	0	0	0	15242	1.99554	0	0	0	0	0	0	2.10284	1.12705	6.85143	14.1285	0.971259	0.588171	0.261986	0.071486	0.132806	0.176898	9.57806	7.84372	2.69231
Fusobacterium	210	13	0	0	0	0	1630	2916	0	0	0	0	60	184	217	72	336	667	0	0	0	0	2206	1398	0	6	0	0	9915	1.29811	0.47418	0.0781297	0	0	0	0	5.60986	10.9185	0	0	0	0	0.174657	0.548059	0.576377	0.235865	1.8581	2.21403	0
Sneathia	0	0	0	0	0	0	0	0	0	0	0	0	0	0	0	0	0	0	0	0	0	0	3731	4606	48	100	0	0	8485	1.11089	0	0	0	0	0	0	0	0	0	0	0	0	0	0	0	0	0	0	0
Bordetella	0	0	0	0	0	0	0	0	0	879	0	0	0	0	0	0	0	225	0	0	620	2680	0	0	0	0	0	0	4404	0.576589	0	0	0	0	0	0	0	0	0	2.47983	0	0	0	0	0	0	0	0.746863	0
Capnocytophaga	4	0	0	0	39	3	1139	979	0	0	0	0	91	411	581	444	283	203	0	0	0	0	18	23	0	0	0	0	4218	0.552237	0.009032	0	0	0	0.123739	0.0180473	3.92002	3.66571	0	0	0	0	0.264897	1.2242	1.5432	1.4545	1.56501	0.673837	0
Neisseria	0	0	0	0	0	0	10	5	2	6	15	11	224	474	1493	1559	139	210	0	0	2	3	0	2	4	7	4	0	4170	0.545953	0	0	0	0	0	0	0.0344163	0.0187217	0.0106389	0.0169272	0.0270295	0.0240516	0.652054	1.41185	3.96558	5.10712	0.768678	0.697072	0
Johnsonella	30	0	0	0	0	0	298	377	59	286	639	1101	2	12	6	5	0	5	0	0	0	0	3	75	0	0	0	0	2898	0.379418	0.06774	0	0	0	0	0	1.02561	1.41161	0.313846	0.806861	1.15146	2.40735	0.00582191	0.035743	0.0159367	0.0163795	0	0.016597	0
Abiotrophia	6	0	13	9	1368	107	0	0	0	0	0	0	176	377	300	378	0	2	0	0	0	0	0	0	0	0	0	0	2736	0.358208	0.013548	0	0.0392654	0.0388383	4.34038	0.643686	0	0	0	0	0	0	0.512328	1.12293	0.796834	1.23829	0	0.00663878	0
Gemella	2	0	0	0	0	0	149	160	0	0	0	0	2	11	57	32	551	1178	0	0	0	0	126	131	0	0	0	0	2399	0.314087	0.004516	0	0	0	0	0	0.512803	0.599094	0	0	0	0	0.00582191	0.0327644	0.151398	0.104829	3.04706	3.91024	0
Uncultured Prevotellaceae	331	66	12	22	363	0	45	53	240	240	289	122	8	0	97	15	71	66	0	0	0	0	0	0	0	0	0	0	2040	0.267085	0.747398	0.396658	0.036245	0.0949381	1.15172	0	0.154873	0.19845	1.27666	0.677086	0.520768	0.266754	0.0232876	0	0.257643	0.0491384	0.392634	0.21908	0
Granulicatella	43	0	0	0	32	0	86	93	0	0	0	0	102	202	683	523	13	49	0	0	0	0	25	94	0	0	0	0	1945	0.254647	0.097094	0	0	0	0.101529	0	0.29598	0.348223	0	0	0	0	0.296917	0.601674	1.81413	1.71329	0.0718907	0.16265	0
Tannerella	1798	22	0	0	0	0	12	24	0	0	0	0	5	44	2	0	0	13	0	0	0	0	0	0	0	0	0	0	1920	0.251374	4.05988	0.132219	0	0	0	0	0.0412996	0.0898641	0	0	0	0	0.0145548	0.131058	0.00531223	0	0	0.0431521	0
Rothia	132	0	0	0	34	0	103	49	0	45	270	241	16	6	53	190	26	176	0	0	0	0	0	20	310	166	0	0	1837	0.240507	0.298056	0	0	0	0.107875	0	0.354488	0.183472	0	0.126954	0.48653	0.526949	0.0465753	0.0178715	0.140774	0.62242	0.143781	0.584213	0
Haemophilus	0	0	0	0	0	0	0	0	0	0	0	0	9	109	1148	145	2	4	0	0	0	6	0	0	0	0	0	0	1423	0.186305	0	0	0	0	0	0	0	0	0	0	0	0	0.0261986	0.324666	3.04922	0.475005	0.0110601	0.0132776	0
Leptotrichia	0	0	0	0	0	0	143	314	0	0	0	3	152	151	294	120	32	54	0	0	0	0	56	80	0	0	0	0	1399	0.183163	0	0	0	0	0	0	0.492153	1.17572	0	0	0	0.00655953	0.442465	0.449766	0.780897	0.393108	0.176962	0.179247	0
Lactobacillus	0	0	0	0	0	0	0	0	0	0	0	0	0	0	0	0	0	0	0	0	0	2	746	627	0	0	0	0	1375	0.18002	0	0	0	0	0	0	0	0	0	0	0	0	0	0	0	0	0	0	0
Parvimonas	0	0	0	0	0	0	0	0	0	0	0	0	0	0	0	0	71	158	0	0	0	0	442	437	7	16	0	0	1131	0.148075	0	0	0	0	0	0	0	0	0	0	0	0	0	0	0	0	0.392634	0.524464	0
Peptostreptococcus	0	0	0	0	0	0	35	236	0	38	192	303	3	36	8	27	54	135	0	0	0	0	0	0	0	0	0	0	1067	0.139696	0	0	0	0	0	0	0.120457	0.883663	0	0.107205	0.345977	0.662512	0.00873286	0.107229	0.0212489	0.0884492	0.298623	0.448118	0
Stenotrophomonas	0	2	0	0	0	0	0	0	0	0	0	0	0	0	0	0	0	0	0	0	0	4	45	216	282	407	7	28	991	0.129746	0	0.01202	0	0	0	0	0	0	0	0	0	0	0	0	0	0	0	0	0
Oribacterium	0	0	0	0	0	0	162	175	0	0	0	0	3	19	23	23	10	18	0	0	0	0	190	165	0	2	0	0	790	0.10343	0	0	0	0	0	0	0.557544	0.655259	0	0	0	0	0.00873286	0.0565931	0.0610906	0.0753456	0.0553006	0.0597491	0
Derxia	0	0	0	0	0	0	0	0	0	0	0	0	155	338	102	115	0	0	0	0	0	74	0	0	0	0	0	0	784	0.102644	0	0	0	0	0	0	0	0	0	0	0	0	0.451198	1.00676	0.270924	0.376728	0	0	0
Megasphaera	406	72	0	0	4	0	0	0	0	0	0	0	0	0	0	2	0	0	0	0	0	0	0	12	26	35	0	0	557	0.0729247	0.916748	0.432718	0	0	0.0126912	0	0	0	0	0	0	0	0	0	0	0.00655179	0	0	0
Actinomyces	518	0	0	0	0	0	0	0	0	0	0	0	0	0	0	0	0	0	0	0	0	0	0	0	0	7	0	0	525	0.0687351	1.16964	0	0	0	0	0	0	0	0	0	0	0	0	0	0	0	0	0	0
Acinetobacter	2	0	12	6	0	0	5	9	27	23	0	3	0	0	0	0	56	28	79	197	6	11	0	0	0	2	0	0	466	0.0610106	0.004516	0	0.036245	0.0258922	0	0	0.0172081	0.033699	0.143625	0.0648874	0	0.00655953	0	0	0	0	0.309683	0.092943	5.0641
Atopobium	94	0	0	0	2	0	2	0	0	0	145	75	0	0	0	0	0	0	0	0	0	0	0	38	21	14	0	0	391	0.0511913	0.212252	0	0	0	0.00634558	0	0.00688326	0	0	0	0.261285	0.163988	0	0	0	0	0	0	0
Staphylococcus	17	4	2	2	0	0	7	0	2	2	0	0	0	0	0	0	2	7	7	32	29	77	110	55	7	0	0	0	362	0.0473945	0.038386	0.0240399	0.00604084	0.00863073	0	0	0.0240914	0	0.0106389	0.00564239	0	0	0	0	0	0	0.0110601	0.0232357	0.448718
Campylobacter	55	3	0	0	0	0	12	43	0	22	0	0	3	8	0	0	0	2	0	0	0	0	26	38	47	27	0	0	286	0.0374443	0.12419	0.0180299	0	0	0	0	0.0412996	0.161006	0	0.0620662	0	0	0.00873286	0.0238287	0	0	0	0.00663878	0
Moryella	0	0	0	0	0	0	0	6	0	0	0	0	0	0	0	0	82	74	0	0	0	0	0	80	0	0	0	0	242	0.0316836	0	0	0	0	0	0	0	0.022466	0	0	0	0	0	0	0	0	0.453465	0.245635	0
Mollicutes sp.	0	0	0	0	0	0	0	0	0	0	0	0	0	0	0	0	70	122	0	0	0	0	0	0	0	0	0	0	192	0.0251374	0	0	0	0	0	0	0	0	0	0	0	0	0	0	0	0	0.387104	0.404966	0
Mogibacterium	8	2	0	0	0	0	0	0	0	0	0	0	0	5	0	0	2	23	0	0	0	0	56	80	0	0	0	0	176	0.0230426	0.018064	0.01202	0	0	0	0	0	0	0	0	0	0	0	0.0148929	0	0	0.0110601	0.076346	0
Bergeyella	0	0	0	0	0	0	0	29	0	0	0	0	10	31	40	0	5	11	0	0	0	0	0	0	0	0	0	0	126	0.0164964	0	0	0	0	0	0	0	0.108586	0	0	0	0	0.0291095	0.0923361	0.106245	0	0.0276503	0.0365133	0
Catonella	0	0	0	0	0	0	16	72	0	0	0	0	0	4	2	6	0	0	0	0	0	0	0	0	0	0	0	0	100	0.0130924	0	0	0	0	0	0	0.0550661	0.269592	0	0	0	0	0	0.0119143	0.00531223	0.0196554	0	0	0
Pseudoxanthomonas	2	0	0	0	0	0	0	62	0	0	0	0	0	0	0	0	0	3	0	6	12	11	0	0	0	0	0	0	96	0.0125687	0.004516	0	0	0	0	0	0	0.232149	0	0	0	0	0	0	0	0	0	0.00995818	0
Chryseobacterium	0	0	0	0	0	0	0	78	0	0	0	0	0	0	0	0	0	0	0	0	0	4	0	0	0	0	0	0	82	0.0107358	0	0	0	0	0	0	0	0.292058	0	0	0	0	0	0	0	0	0	0	0
Mycoplasma	75	3	0	0	0	0	0	0	0	0	0	0	0	0	0	0	0	0	0	0	0	0	0	0	0	0	0	0	78	0.0102121	0.16935	0.0180299	0	0	0	0	0	0	0	0	0	0	0	0	0	0	0	0	0
Simplicispira	0	0	0	0	0	0	0	0	0	0	0	0	0	0	0	0	0	0	0	0	0	76	0	0	0	0	0	0	76	0.00995022	0	0	0	0	0	0	0	0	0	0	0	0	0	0	0	0	0	0	0
Delftia	0	0	0	0	0	0	0	59	0	0	0	0	0	0	0	0	0	0	0	0	0	0	0	0	0	0	0	0	59	0.00772451	0	0	0	0	0	0	0	0.220916	0	0	0	0	0	0	0	0	0	0	0
Streptobacillus	0	0	0	0	0	0	0	0	0	0	0	0	0	45	9	4	0	0	0	0	0	0	0	0	0	0	0	0	58	0.00759359	0	0	0	0	0	0	0	0	0	0	0	0	0	0.134036	0.023905	0.0131036	0	0	0
Xylanibacter	0	0	0	0	0	50	0	0	0	0	0	0	0	4	0	0	0	0	2	0	0	0	0	0	0	0	0	0	56	0.00733174	0	0	0	0	0	0.300788	0	0	0	0	0	0	0	0.0119143	0	0	0	0	0.128205
Arenibacter	0	0	0	0	0	0	0	44	0	0	0	0	0	0	0	0	0	0	2	0	0	4	0	0	0	0	0	0	50	0.0065462	0	0	0	0	0	0	0	0.164751	0	0	0	0	0	0	0	0	0	0	0.128205
Sphingomonas	4	0	0	0	0	0	2	0	0	2	0	0	0	0	0	0	0	0	0	6	15	8	0	0	4	0	0	0	41	0.00536788	0.009032	0	0	0	0	0	0.00688326	0	0	0.00564239	0	0	0	0	0	0	0	0	0
Paludibacter	0	0	0	0	0	0	0	0	0	0	0	0	2	31	0	0	0	0	0	0	0	0	0	0	0	0	0	0	33	0.00432049	0	0	0	0	0	0	0	0	0	0	0	0	0.00582191	0.0923361	0	0	0	0	0
Dialister	0	0	0	0	0	0	0	0	0	0	0	0	0	0	0	0	0	0	0	0	0	0	4	26	0	0	0	0	30	0.00392772	0	0	0	0	0	0	0	0	0	0	0	0	0	0	0	0	0	0	0
Aquabacterium	0	0	0	0	0	0	0	0	0	0	0	0	0	0	0	0	0	0	4	13	0	0	0	0	11	0	0	0	28	0.00366587	0	0	0	0	0	0	0	0	0	0	0	0	0	0	0	0	0	0	0.25641
Selenomonas	0	0	0	0	0	0	0	0	0	0	0	0	11	2	2	6	0	0	0	0	0	0	0	6	0	0	0	0	27	0.00353495	0	0	0	0	0	0	0	0	0	0	0	0	0.0320205	0.00595717	0.00531223	0.0196554	0	0	0
Chloroplast	0	0	0	0	0	0	0	2	0	0	0	0	0	0	0	0	0	0	0	7	0	2	0	0	0	13	0	2	26	0.00340402	0	0	0	0	0	0	0	0.00748867	0	0	0	0	0	0	0	0	0	0	0
Rhizobium	0	0	0	0	0	0	0	22	0	0	0	0	0	0	0	0	0	0	0	0	0	0	0	0	2	0	0	0	24	0.00314218	0	0	0	0	0	0	0	0.0823754	0	0	0	0	0	0	0	0	0	0	0
Parvibaculum	0	0	0	0	0	0	0	0	0	0	0	0	0	0	0	0	0	2	0	9	5	6	0	0	0	0	0	0	22	0.00288033	0	0	0	0	0	0	0	0	0	0	0	0	0	0	0	0	0	0.00663878	0
Candidatus_Amoebinatus	0	0	0	0	0	0	0	0	0	0	0	0	0	0	0	0	0	0	0	0	0	20	0	0	0	0	0	0	20	0.00261848	0	0	0	0	0	0	0	0	0	0	0	0	0	0	0	0	0	0	0
Conchiformibius	0	0	0	0	0	0	0	0	0	0	0	0	0	0	3	0	17	0	0	0	0	0	0	0	0	0	0	0	20	0.00261848	0	0	0	0	0	0	0	0	0	0	0	0	0	0	0.00796834	0	0.0940109	0	0
Sphingobium	0	0	0	0	0	0	0	5	0	0	0	0	0	0	0	0	0	0	0	6	9	0	0	0	0	0	0	0	20	0.00261848	0	0	0	0	0	0	0	0.0187217	0	0	0	0	0	0	0	0	0	0	0
Flavobacterium	0	0	0	0	0	0	0	0	0	0	0	0	0	0	0	0	0	0	0	0	0	17	0	0	0	0	0	0	17	0.00222571	0	0	0	0	0	0	0	0	0	0	0	0	0	0	0	0	0	0	0
Paracoccus	0	0	0	0	0	0	0	0	0	0	0	0	0	0	0	0	0	0	0	0	14	0	0	3	0	0	0	0	17	0.00222571	0	0	0	0	0	0	0	0	0	0	0	0	0	0	0	0	0	0	0
Ralstonia	0	3	0	0	0	0	0	0	0	0	0	0	0	0	0	0	0	0	2	0	2	2	0	0	7	0	0	0	16	0.00209478	0	0.0180299	0	0	0	0	0	0	0	0	0	0	0	0	0	0	0	0	0.128205
Howardella	0	0	0	0	0	0	0	0	0	0	0	0	0	0	0	0	4	5	0	0	0	0	0	5	0	0	0	0	14	0.00183294	0	0	0	0	0	0	0	0	0	0	0	0	0	0	0	0	0.0221202	0.016597	0
Aquamonas	0	0	0	0	0	0	0	0	0	0	0	0	0	0	0	0	0	2	0	0	11	0	0	0	0	0	0	0	13	0.00170201	0	0	0	0	0	0	0	0	0	0	0	0	0	0	0	0	0	0.00663878	0
Pannonibacter	0	0	0	0	0	0	0	3	0	0	0	0	0	0	0	0	0	0	0	3	0	0	0	0	7	0	0	0	13	0.00170201	0	0	0	0	0	0	0	0.011233	0	0	0	0	0	0	0	0	0	0	0
Pelomonas	0	0	0	0	0	0	0	0	0	2	0	0	0	0	0	0	0	0	0	0	0	0	0	0	11	0	0	0	13	0.00170201	0	0	0	0	0	0	0	0	0	0.00564239	0	0	0	0	0	0	0	0	0
Uncultured Comamonadaceae	12	0	0	0	0	0	0	0	0	0	0	0	0	0	0	0	0	0	0	0	0	0	0	0	0	0	0	0	12	0.00157109	0.027096	0	0	0	0	0	0	0	0	0	0	0	0	0	0	0	0	0	0
Luteimonas	0	0	0	0	0	0	0	2	0	0	0	0	0	0	0	0	0	0	0	0	0	0	0	0	10	0	0	0	12	0.00157109	0	0	0	0	0	0	0	0.00748867	0	0	0	0	0	0	0	0	0	0	0
Sediminibacterium	2	0	0	0	0	0	0	0	0	0	0	0	0	0	0	0	0	0	0	2	0	6	0	0	0	0	0	0	10	0.00130924	0.004516	0	0	0	0	0	0	0	0	0	0	0	0	0	0	0	0	0	0
Treponema	0	0	0	0	0	0	0	2	0	0	0	0	0	0	0	0	0	8	0	0	0	0	0	0	0	0	0	0	10	0.00130924	0	0	0	0	0	0	0	0.00748867	0	0	0	0	0	0	0	0	0	0.0265551	0
Acidovorax	0	0	0	0	0	0	0	0	0	0	0	0	0	0	0	0	0	0	0	9	0	0	0	0	0	0	0	0	9	0.00117832	0	0	0	0	0	0	0	0	0	0	0	0	0	0	0	0	0	0	0
Escherichia	0	0	0	0	0	0	0	0	0	0	0	0	0	0	0	0	0	0	0	0	0	0	0	0	9	0	0	0	9	0.00117832	0	0	0	0	0	0	0	0	0	0	0	0	0	0	0	0	0	0	0
Corynebacterium	0	0	0	0	0	0	0	0	0	0	0	0	0	0	0	0	0	0	0	0	0	8	0	0	0	0	0	0	8	0.00104739	0	0	0	0	0	0	0	0	0	0	0	0	0	0	0	0	0	0	0
Scardovia	0	0	0	0	0	0	0	0	0	0	0	0	0	0	0	0	0	0	0	0	0	0	0	6	0	2	0	0	8	0.00104739	0	0	0	0	0	0	0	0	0	0	0	0	0	0	0	0	0	0	0
Incertae_Sedis	0	0	0	0	0	0	0	0	0	0	0	0	0	0	0	0	0	0	0	0	0	7	0	0	0	0	0	0	7	0.000916468	0	0	0	0	0	0	0	0	0	0	0	0	0	0	0	0	0	0	0
Peptoniphilus	0	0	0	0	0	0	0	0	0	0	0	0	0	0	0	0	3	4	0	0	0	0	0	0	0	0	0	0	7	0.000916468	0	0	0	0	0	0	0	0	0	0	0	0	0	0	0	0	0.0165902	0.0132776	0
Melissococcus	0	0	0	0	0	0	0	0	0	2	0	0	0	2	0	0	0	0	0	0	0	0	0	2	0	0	0	0	6	0.000785544	0	0	0	0	0	0	0	0	0	0.00564239	0	0	0	0.00595717	0	0	0	0	0
Hymenobacter	0	0	0	0	0	0	0	0	0	0	0	0	0	0	0	0	0	0	0	0	0	5	0	0	0	0	0	0	5	0.00065462	0	0	0	0	0	0	0	0	0	0	0	0	0	0	0	0	0	0	0
Uncultured Sinobacteraceae	0	0	0	0	0	0	0	0	0	0	0	0	0	0	0	0	0	0	0	0	0	0	0	0	5	0	0	0	5	0.00065462	0	0	0	0	0	0	0	0	0	0	0	0	0	0	0	0	0	0	0
Alysiella	0	0	0	0	0	0	0	0	0	0	0	0	0	0	4	0	0	0	0	0	0	0	0	0	0	0	0	0	4	0.000523696	0	0	0	0	0	0	0	0	0	0	0	0	0	0	0.0106245	0	0	0	0
Unclassified bacteria	0	0	0	0	0	0	0	0	0	0	0	0	0	0	0	0	0	2	0	0	2	0	0	0	0	0	0	0	4	0.000523696	0	0	0	0	0	0	0	0	0	0	0	0	0	0	0	0	0	0.00663878	0
Ochrobactrum	0	0	0	0	0	0	0	0	0	0	0	0	0	0	0	0	0	0	0	0	0	4	0	0	0	0	0	0	4	0.000523696	0	0	0	0	0	0	0	0	0	0	0	0	0	0	0	0	0	0	0
Pedobacter	0	0	0	0	0	0	0	2	0	0	0	0	0	0	0	0	0	0	0	0	0	2	0	0	0	0	0	0	4	0.000523696	0	0	0	0	0	0	0	0.00748867	0	0	0	0	0	0	0	0	0	0	0
Rhodobacter	0	0	0	0	0	0	0	0	0	0	0	0	0	0	0	0	0	0	0	0	0	4	0	0	0	0	0	0	4	0.000523696	0	0	0	0	0	0	0	0	0	0	0	0	0	0	0	0	0	0	0
Clostridium	0	0	0	0	0	0	0	0	0	0	0	0	0	0	0	0	0	0	0	0	0	3	0	0	0	0	0	0	3	0.000392772	0	0	0	0	0	0	0	0	0	0	0	0	0	0	0	0	0	0	0
Limnobacter	3	0	0	0	0	0	0	0	0	0	0	0	0	0	0	0	0	0	0	0	0	0	0	0	0	0	0	0	3	0.000392772	0.006774	0	0	0	0	0	0	0	0	0	0	0	0	0	0	0	0	0	0
Oscillibacter	0	0	3	0	0	0	0	0	0	0	0	0	0	0	0	0	0	0	0	0	0	0	0	0	0	0	0	0	3	0.000392772	0	0	0.00906125	0	0	0	0	0	0	0	0	0	0	0	0	0	0	0	0
Phenylobacterium	0	0	0	0	0	0	0	3	0	0	0	0	0	0	0	0	0	0	0	0	0	0	0	0	0	0	0	0	3	0.000392772	0	0	0	0	0	0	0	0.011233	0	0	0	0	0	0	0	0	0	0	0
Thiobacillus	3	0	0	0	0	0	0	0	0	0	0	0	0	0	0	0	0	0	0	0	0	0	0	0	0	0	0	0	3	0.000392772	0.006774	0	0	0	0	0	0	0	0	0	0	0	0	0	0	0	0	0	0
Tissierella	0	0	0	0	0	0	0	0	0	0	0	0	0	0	0	0	0	0	0	0	0	3	0	0	0	0	0	0	3	0.000392772	0	0	0	0	0	0	0	0	0	0	0	0	0	0	0	0	0	0	0
Alistipes	0	0	2	0	0	0	0	0	0	0	0	0	0	0	0	0	0	0	0	0	0	0	0	0	0	0	0	0	2	0.000261848	0	0	0.00604084	0	0	0	0	0	0	0	0	0	0	0	0	0	0	0	0
Alloiococcus	0	0	0	0	0	0	0	0	0	0	0	0	0	0	0	0	0	0	0	0	0	2	0	0	0	0	0	0	2	0.000261848	0	0	0	0	0	0	0	0	0	0	0	0	0	0	0	0	0	0	0
Aquifex	0	0	0	0	0	0	0	0	0	0	0	0	0	0	2	0	0	0	0	0	0	0	0	0	0	0	0	0	2	0.000261848	0	0	0	0	0	0	0	0	0	0	0	0	0	0	0.00531223	0	0	0	0
Bacteroides	0	0	2	0	0	0	0	0	0	0	0	0	0	0	0	0	0	0	0	0	0	0	0	0	0	0	0	0	2	0.000261848	0	0	0.00604084	0	0	0	0	0	0	0	0	0	0	0	0	0	0	0	0
Uncultured Blastobacter	0	0	0	0	0	0	0	0	0	0	0	0	0	0	0	0	0	0	0	2	0	0	0	0	0	0	0	0	2	0.000261848	0	0	0	0	0	0	0	0	0	0	0	0	0	0	0	0	0	0	0
Brochothrix	0	0	0	0	0	0	0	2	0	0	0	0	0	0	0	0	0	0	0	0	0	0	0	0	0	0	0	0	2	0.000261848	0	0	0	0	0	0	0	0.00748867	0	0	0	0	0	0	0	0	0	0	0
Candidatus_Tammella	0	0	0	0	0	0	0	0	0	0	0	0	0	0	0	0	0	0	0	0	0	2	0	0	0	0	0	0	2	0.000261848	0	0	0	0	0	0	0	0	0	0	0	0	0	0	0	0	0	0	0
Uncultured Caulobacteraceae	0	2	0	0	0	0	0	0	0	0	0	0	0	0	0	0	0	0	0	0	0	0	0	0	0	0	0	0	2	0.000261848	0	0.01202	0	0	0	0	0	0	0	0	0	0	0	0	0	0	0	0	0
Cellvibrio	2	0	0	0	0	0	0	0	0	0	0	0	0	0	0	0	0	0	0	0	0	0	0	0	0	0	0	0	2	0.000261848	0.004516	0	0	0	0	0	0	0	0	0	0	0	0	0	0	0	0	0	0
Comamonas	0	0	0	0	0	0	0	0	0	0	0	0	0	0	0	0	0	0	0	0	2	0	0	0	0	0	0	0	2	0.000261848	0	0	0	0	0	0	0	0	0	0	0	0	0	0	0	0	0	0	0
Cupriavidus	0	0	0	0	0	0	0	0	0	0	0	0	0	0	0	0	0	0	0	0	0	0	0	0	2	0	0	0	2	0.000261848	0	0	0	0	0	0	0	0	0	0	0	0	0	0	0	0	0	0	0
Curtobacterium	0	0	0	0	0	0	0	0	0	0	0	0	0	0	0	0	0	0	0	0	0	0	0	0	2	0	0	0	2	0.000261848	0	0	0	0	0	0	0	0	0	0	0	0	0	0	0	0	0	0	0
Dorea	0	0	2	0	0	0	0	0	0	0	0	0	0	0	0	0	0	0	0	0	0	0	0	0	0	0	0	0	2	0.000261848	0	0	0.00604084	0	0	0	0	0	0	0	0	0	0	0	0	0	0	0	0
Enhydrobacter	0	0	0	0	0	0	0	0	0	0	0	0	0	0	0	0	0	0	0	0	2	0	0	0	0	0	0	0	2	0.000261848	0	0	0	0	0	0	0	0	0	0	0	0	0	0	0	0	0	0	0
Flexibacter	0	0	0	0	0	0	0	0	0	0	0	0	0	0	0	0	0	0	0	0	0	2	0	0	0	0	0	0	2	0.000261848	0	0	0	0	0	0	0	0	0	0	0	0	0	0	0	0	0	0	0
Lactococcus	0	0	0	0	0	0	0	0	0	0	0	0	0	0	0	0	0	0	0	0	2	0	0	0	0	0	0	0	2	0.000261848	0	0	0	0	0	0	0	0	0	0	0	0	0	0	0	0	0	0	0
Marinomonas	0	0	0	0	0	0	0	0	0	0	0	0	0	0	0	0	0	0	0	0	0	2	0	0	0	0	0	0	2	0.000261848	0	0	0	0	0	0	0	0	0	0	0	0	0	0	0	0	0	0	0
Mesorhizobium	0	0	0	0	0	0	0	0	0	0	0	0	0	0	0	0	0	0	0	0	0	2	0	0	0	0	0	0	2	0.000261848	0	0	0	0	0	0	0	0	0	0	0	0	0	0	0	0	0	0	0
Methylobacillus	0	0	0	0	0	0	0	2	0	0	0	0	0	0	0	0	0	0	0	0	0	0	0	0	0	0	0	0	2	0.000261848	0	0	0	0	0	0	0	0.00748867	0	0	0	0	0	0	0	0	0	0	0
Methylophilus	0	0	0	0	0	0	0	0	0	0	0	0	0	0	0	0	0	0	0	0	2	0	0	0	0	0	0	0	2	0.000261848	0	0	0	0	0	0	0	0	0	0	0	0	0	0	0	0	0	0	0
Micrococcus	0	0	0	0	0	0	0	0	0	0	0	0	0	0	0	0	0	0	0	0	0	2	0	0	0	0	0	0	2	0.000261848	0	0	0	0	0	0	0	0	0	0	0	0	0	0	0	0	0	0	0
Nitrobacter	0	0	0	0	0	0	0	0	0	0	0	0	0	0	0	0	0	0	0	0	0	2	0	0	0	0	0	0	2	0.000261848	0	0	0	0	0	0	0	0	0	0	0	0	0	0	0	0	0	0	0
Parabacteroides	0	0	2	0	0	0	0	0	0	0	0	0	0	0	0	0	0	0	0	0	0	0	0	0	0	0	0	0	2	0.000261848	0	0	0.00604084	0	0	0	0	0	0	0	0	0	0	0	0	0	0	0	0
Parasporobacterium-Sporobacterium	0	0	0	0	0	0	0	0	0	0	0	0	0	0	0	0	0	0	0	0	2	0	0	0	0	0	0	0	2	0.000261848	0	0	0	0	0	0	0	0	0	0	0	0	0	0	0	0	0	0	0
Stenoxybacter	0	0	0	0	0	0	0	0	0	0	0	0	0	0	0	0	0	0	0	0	2	0	0	0	0	0	0	0	2	0.000261848	0	0	0	0	0	0	0	0	0	0	0	0	0	0	0	0	0	0	0
Variovorax	0	0	0	0	0	0	0	0	0	0	0	0	0	0	0	0	0	0	0	2	0	0	0	0	0	0	0	0	2	0.000261848	0	0	0	0	0	0	0	0	0	0	0	0	0	0	0	0	0	0	0
[truncated: 8 more columns]

## Sheet: ITS2
OTU number																								Relative abundance (%)
Genus (90 genus)	G040.III-PMA-treated	G040.III-untreated	G088.II-PMA-treated	G088.II-untreated	G088.III-PMA-treated	G088.III-untreated	G172.I-PMA-treated	G172.I-untreated	G172.II-PMA-treated	G172.II-untreated	G172.III-PMA-treated	G172.III-untreated	G014.II-PMA-treated	G014.II-untreated	G014.III-PMA-treated	G014.III-untreated	G176.II-PMA-treated	G176.II-untreated	G176.III-PMA-treated	G176.III-untreated	Total	Percentage (%)		G040.III-PMA-treated	G040.III-untreated	G088.II-PMA-treated	G088.II-untreated	G088.III-PMA-treated	G088.III-untreated	G172.I-PMA-treated	G172.I-untreated	G172.II-PMA-treated	G172.II-untreated	G172.III-PMA-treated	G172.III-untreated	G014.II-PMA-treated	G014.II-untreated	G014.III-PMA-treated	G014.III-untreated	G176.II-PMA-treated	G176.II-untreated	G176.III-PMA-treated	G176.III-untreated
Total	3249	1822	2526	634	4769	4560	15733	17884	42236	9089	149801	18012	63636	91475	20384	6888	42475	99423	21374	39314	655284
Candida	3210	1338	1186	559	2508	4479	15676	17357	40774	8778	76074	6766	62791	84762	14951	5661	25044	53254	13135	23772	462075	70.5152		98.7996	73.4358	46.9517	88.1703	52.5896	98.2237	99.6377	97.0532	96.5385	96.5783	50.7834	37.5638	98.6721	92.6614	73.3467	82.1864	58.9617	53.5631	61.4532	60.467
Saccharomycetes (unk. order)	0	365	0	0	1929	0	4	415	1281	90	63796	7229	394	6638	735	291	0	1872	0	4	85043	12.978		0	20.0329	0	0	40.4487	0	0.0254243	2.32051	3.03296	0.990208	42.5872	40.1344	0.619146	7.25663	3.60577	4.22474	0	1.88286	0	0.0101745
Nakaseomyces	0	0	0	0	0	0	0	0	0	0	0	188	0	0	201	171	17187	33897	7980	14150	73774	11.2583		0	0	0	0	0	0	0	0	0	0	0	1.04375	0	0	0.986068	2.48258	40.4638	34.0937	37.3351	35.9923
Saccharomyces	0	0	0	0	0	0	0	0	0	0	0	148	0	0	0	0	0	3627	0	0	3775	0.576086		0	0	0	0	0	0	0	0	0	0	0	0.821674	0	0	0	0	0	3.64805	0	0
Cryptococcus	0	0	0	0	2	22	0	0	0	0	2657	444	0	0	0	0	0	0	0	0	3125	0.476892		0	0	0	0	0.0419375	0.482456	0	0	0	0	1.77369	2.46502	0	0	0	0	0	0	0	0
Exobasidium	0	0	0	0	0	0	0	0	17	0	1869	879	0	0	0	0	0	0	0	0	2765	0.421954		0	0	0	0	0	0	0	0	0.04025	0	1.24766	4.88008	0	0	0	0	0	0	0	0
Orbiliopsis	0	0	0	0	0	0	0	0	0	0	0	0	0	2	0	0	0	492	0	1184	1678	0.256072		0	0	0	0	0	0	0	0	0	0	0	0	0	0.00218639	0	0	0	0.494855	0	3.01165
Mrakia	0	0	88	0	0	0	0	0	0	0	0	0	0	0	1566	0	0	0	0	0	1654	0.25241		0	0	3.48377	0	0	0	0	0	0	0	0	0	0	0	7.6825	0	0	0	0	0
Didymella	0	0	0	0	0	0	0	0	0	0	1607	0	0	0	0	0	0	0	39	0	1646	0.251189		0	0	0	0	0	0	0	0	0	0	1.07276	0	0	0	0	0	0	0	0.182465	0
Fragosphaeria	0	0	0	0	0	0	0	0	0	0	0	0	0	0	0	0	0	1576	0	16	1592	0.242948		0	0	0	0	0	0	0	0	0	0	0	0	0	0	0	0	0	1.58515	0	0.040698
Cladosporium	4	0	67	0	0	20	2	18	103	0	31	86	164	54	116	6	9	410	0	54	1144	0.174581		0.123115	0	2.65241	0	0	0.438596	0.0127121	0.100649	0.243868	0	0.0206941	0.477459	0.257716	0.0590325	0.569074	0.087108	0.0211889	0.412379	0	0.137356
Thielaviopsis	0	0	0	0	0	0	0	0	0	0	0	0	0	0	1057	58	0	0	0	0	1115	0.170155		0	0	0	0	0	0	0	0	0	0	0	0	0	0	5.18544	0.842044	0	0	0	0
Sympodiomycopsis	0	54	0	0	0	0	0	0	0	0	565	478	0	0	0	0	0	0	0	0	1097	0.167408		0	2.96378	0	0	0	0	0	0	0	0	0.377167	2.65379	0	0	0	0	0	0	0	0
Entrophospora	0	0	379	0	0	0	0	0	0	0	0	0	0	0	0	0	0	692	0	0	1071	0.163441		0	0	15.004	0	0	0	0	0	0	0	0	0	0	0	0	0	0	0.696016	0	0
Lachancea	0	0	0	0	0	0	0	0	0	0	0	0	0	0	0	0	148	900	0	0	1048	0.159931		0	0	0	0	0	0	0	0	0	0	0	0	0	0	0	0	0.34844	0.905223	0	0
Harzia	0	0	0	0	0	0	0	0	0	0	0	0	0	0	0	0	0	1003	0	0	1003	0.153063		0	0	0	0	0	0	0	0	0	0	0	0	0	0	0	0	0	1.00882	0	0
Phaeosphaeria	0	17	0	0	0	0	0	0	0	0	0	0	0	0	806	0	0	0	0	0	823	0.125594		0	0.933041	0	0	0	0	0	0	0	0	0	0	0	0	3.95408	0	0	0	0	0
Alternaria	0	0	0	0	0	0	0	0	0	0	13	802	0	0	0	0	0	0	0	0	815	0.124374		0	0	0	0	0	0	0	0	0	0	0.00867818	4.45259	0	0	0	0	0	0	0	0
Marssonia	0	0	0	0	0	0	0	0	0	0	756	0	0	0	0	3	0	0	0	0	759	0.115828		0	0	0	0	0	0	0	0	0	0	0.50467	0	0	0	0	0.043554	0	0	0	0
Trichosporon	0	0	363	0	0	0	0	0	0	0	0	0	0	2	0	359	0	0	0	0	724	0.110486		0	0	14.3705	0	0	0	0	0	0	0	0	0	0	0.00218639	0	5.21196	0	0	0	0
Nakazawaea	0	0	0	0	0	0	0	0	0	0	690	0	0	0	0	0	0	0	0	0	690	0.105298		0	0	0	0	0	0	0	0	0	0	0.460611	0	0	0	0	0	0	0	0	0
Davidiella	0	0	0	0	138	0	42	10	0	8	0	150	0	0	0	0	0	221	0	0	569	0.0868326		0	0	0	0	2.89369	0	0.266955	0.0559159	0	0.0880185	0	0.832778	0	0	0	0	0	0.222283	0	0
unclassified Fungi	0	2	0	0	82	0	0	0	0	4	378	26	0	0	0	0	0	0	0	29	521	0.0795075		0	0.109769	0	0	1.71944	0	0	0	0	0.0440092	0.252335	0.144348	0	0	0	0	0	0	0	0.0737651
Quambalaria	0	0	0	0	0	0	0	0	0	0	320	195	0	0	0	0	0	0	0	0	515	0.0785919		0	0	0	0	0	0	0	0	0	0	0.213617	1.08261	0	0	0	0	0	0	0	0
Doassansiopsis	0	0	0	6	0	19	0	0	0	0	2	0	152	4	268	0	0	0	0	0	451	0.0688251		0	0	0	0.946372	0	0.416667	0	0	0	0	0.0013351	0	0.238859	0.00437278	1.31476	0	0	0	0	0
Kluyveromyces	0	0	0	0	0	0	0	0	0	0	0	0	0	0	0	0	0	449	0	0	449	0.0685199		0	0	0	0	0	0	0	0	0	0	0	0	0	0	0	0	0	0.451606	0	0
Sporobolomyces	0	0	83	0	0	0	0	0	50	0	0	0	0	3	233	66	0	0	0	0	435	0.0663834		0	0	3.28583	0	0	0	0	0	0.118382	0	0	0	0	0.00327958	1.14305	0.958188	0	0	0	0
Jaminaea	0	0	0	0	0	0	0	0	0	0	365	0	0	0	0	0	0	0	0	0	365	0.055701		0	0	0	0	0	0	0	0	0	0	0.243657	0	0	0	0	0	0	0	0	0
Rogersella	0	0	0	0	0	0	2	0	0	0	0	0	0	0	0	0	0	342	0	0	344	0.0524963		0	0	0	0	0	0	0.0127121	0	0	0	0	0	0	0	0	0	0	0.343985	0	0
Tolyposporium	0	0	306	0	0	0	0	0	0	0	0	0	0	0	0	0	0	0	0	0	306	0.0466973		0	0	12.114	0	0	0	0	0	0	0	0	0	0	0	0	0	0	0	0	0
Ulocladium_	0	0	0	0	0	0	0	0	0	0	0	297	0	0	0	0	0	0	0	0	297	0.0453239		0	0	0	0	0	0	0	0	0	0	0	1.6489	0	0	0	0	0	0	0	0
Glomus	0	0	0	0	0	0	0	0	0	0	114	0	2	0	57	0	0	106	0	0	279	0.042577		0	0	0	0	0	0	0	0	0	0	0.076101	0	0.00314288	0	0.279631	0	0	0.106615	0	0
Botrytis	0	0	0	0	0	0	0	0	0	0	0	0	0	0	168	98	0	0	0	0	266	0.0405931		0	0	0	0	0	0	0	0	0	0	0	0	0	0	0.824176	1.42276	0	0	0	0
Debaryomyces	0	0	0	0	0	0	0	0	0	0	0	184	0	0	56	15	0	0	0	0	255	0.0389144		0	0	0	0	0	0	0	0	0	0	0	1.02154	0	0	0.274725	0.21777	0	0	0	0
Ampelomyces	0	0	0	0	0	0	0	0	0	0	254	0	0	0	0	0	0	0	0	0	254	0.0387618		0	0	0	0	0	0	0	0	0	0	0.169558	0	0	0	0	0	0	0	0	0
Hypholoma	0	0	0	0	0	0	0	0	0	0	229	0	0	0	0	0	0	0	0	0	229	0.0349467		0	0	0	0	0	0	0	0	0	0	0.152869	0	0	0	0	0	0	0	0	0
Pseudoamauroascus	0	0	0	0	0	0	0	0	0	0	0	0	0	0	0	0	0	191	0	0	191	0.0291477		0	0	0	0	0	0	0	0	0	0	0	0	0	0	0	0	0	0.192108	0	0
Phaeococcomyces	0	0	0	0	0	0	0	0	0	0	0	0	0	0	160	0	0	0	0	0	160	0.0244169		0	0	0	0	0	0	0	0	0	0	0	0	0	0	0.784929	0	0	0	0	0
Ascomycota (unk. class)	0	0	0	0	110	0	0	0	0	0	4	0	0	0	0	0	0	0	0	30	144	0.0219752		0	0	0	0	2.30656	0	0	0	0	0	0.00267021	0	0	0	0	0	0	0	0	0.0763087
Fusarium	33	0	0	0	0	18	0	0	0	0	0	67	0	2	6	0	0	0	0	0	126	0.0192283		1.0157	0	0	0	0	0.394737	0	0	0	0	0	0.371974	0	0.00218639	0.0294349	0	0	0	0	0
Hyphodontia	0	0	0	0	0	0	0	0	0	0	0	0	0	0	0	23	0	102	0	0	125	0.0190757		0	0	0	0	0	0	0	0	0	0	0	0	0	0	0	0.333914	0	0.102592	0	0
Peyronellaea	0	0	0	0	0	0	0	0	0	125	0	0	0	0	0	0	0	0	0	0	125	0.0190757		0	0	0	0	0	0	0	0	0	1.37529	0	0	0	0	0	0	0	0	0	0
Rhinocladiella	0	0	0	0	0	0	0	0	0	0	0	0	0	0	0	112	0	0	0	0	112	0.0170918		0	0	0	0	0	0	0	0	0	0	0	0	0	0	0	1.62602	0	0	0	0
Plicaturopsis	0	0	0	0	0	0	0	0	0	0	0	0	0	0	0	0	0	0	110	0	110	0.0167866		0	0	0	0	0	0	0	0	0	0	0	0	0	0	0	0	0	0	0.514644	0
Peniophora	0	0	0	0	0	0	0	0	0	0	0	0	97	0	0	0	0	0	0	0	97	0.0148027		0	0	0	0	0	0	0	0	0	0	0	0	0.152429	0	0	0	0	0	0	0
Pyrenochaeta	0	0	0	0	0	0	0	0	0	0	0	0	0	0	0	0	0	0	92	0	92	0.0140397		0	0	0	0	0	0	0	0	0	0	0	0	0	0	0	0	0	0	0.430429	0
Pseudallescheria	0	0	0	0	0	0	7	0	0	0	2	2	0	0	0	0	31	12	0	31	85	0.0129715		0	0	0	0	0	0	0.0444925	0	0	0	0.0013351	0.0111037	0	0	0	0	0.0729841	0.0120696	0	0.0788523
Epicoccum	0	0	0	0	0	0	0	78	0	0	6	0	0	0	0	0	0	0	0	0	84	0.0128189		0	0	0	0	0	0	0	0.436144	0	0	0.00400531	0	0	0	0	0	0	0	0	0
Ophiostoma	0	46	0	33	0	0	0	0	0	0	0	0	0	0	0	5	0	0	0	0	84	0.0128189		0	2.5247	0	5.20505	0	0	0	0	0	0	0	0	0	0	0	0.07259	0	0	0	0
Boletopsis	0	0	0	0	0	0	0	0	0	0	0	0	0	0	0	0	0	78	0	0	78	0.0119032		0	0	0	0	0	0	0	0	0	0	0	0	0	0	0	0	0	0.0784527	0	0
Entyloma	0	0	0	36	0	0	0	0	0	0	0	0	0	0	0	0	0	0	0	24	60	0.00915634		0	0	0	5.67823	0	0	0	0	0	0	0	0	0	0	0	0	0	0	0	0.061047
Coniosporium	0	0	0	0	0	0	0	0	0	59	0	0	0	0	0	0	0	0	0	0	59	0.00900373		0	0	0	0	0	0	0	0	0	0.649136	0	0	0	0	0	0	0	0	0	0
Wardomyces	0	0	0	0	0	0	0	0	0	0	0	0	0	0	0	0	0	56	0	0	56	0.00854591		0	0	0	0	0	0	0	0	0	0	0	0	0	0	0	0	0	0.056325	0	0
Kabatiella	0	0	52	0	0	0	0	0	0	0	0	0	0	0	0	0	0	0	0	0	52	0.00793549		0	0	2.05859	0	0	0	0	0	0	0	0	0	0	0	0	0	0	0	0	0
Pezizomycetes (unk. order)	0	0	0	0	0	0	0	0	0	0	0	0	0	0	0	0	0	45	0	0	45	0.00686725		0	0	0	0	0	0	0	0	0	0	0	0	0	0	0	0	0	0.0452612	0	0
Auxarthron	0	0	0	0	0	0	0	0	0	0	0	0	0	0	0	0	0	38	0	0	38	0.00579901		0	0	0	0	0	0	0	0	0	0	0	0	0	0	0	0	0	0.0382205	0	0
Amaurodon	0	0	0	0	0	0	0	0	0	0	0	36	0	0	0	0	0	0	0	0	36	0.0054938		0	0	0	0	0	0	0	0	0	0	0	0.199867	0	0	0	0	0	0	0	0
Typhula	0	0	0	0	0	0	0	0	0	0	0	0	36	0	0	0	0	0	0	0	36	0.0054938		0	0	0	0	0	0	0	0	0	0	0	0	0.0565718	0	0	0	0	0	0	0
Arthrobotrys	0	0	0	0	0	0	0	0	0	0	33	0	0	0	0	0	0	0	0	0	33	0.00503598		0	0	0	0	0	0	0	0	0	0	0.0220292	0	0	0	0	0	0	0	0	0
Pseudozyma	0	0	0	0	0	0	0	0	0	0	30	0	0	0	0	0	0	0	0	0	30	0.00457817		0	0	0	0	0	0	0	0	0	0	0.0200266	0	0	0	0	0	0	0	0	0
Strobilurus	0	0	0	0	0	0	0	0	0	0	0	25	0	0	0	0	0	0	0	0	25	0.00381514		0	0	0	0	0	0	0	0	0	0	0	0.138796	0	0	0	0	0	0	0	0
Spathulospora	0	0	0	0	0	0	0	0	0	0	0	0	0	0	0	0	24	0	0	0	24	0.00366253		0	0	0	0	0	0	0	0	0	0	0	0	0	0	0	0	0.0565038	0	0	0
Gnomonia	0	0	0	0	0	0	0	0	0	21	0	0	0	0	0	0	0	0	0	0	21	0.00320472		0	0	0	0	0	0	0	0	0	0.231049	0	0	0	0	0	0	0	0	0	0
Pleurotus	0	0	0	0	0	0	0	0	0	0	0	0	0	0	0	20	0	0	0	0	20	0.00305211		0	0	0	0	0	0	0	0	0	0	0	0	0	0	0	0.29036	0	0	0	0
Gyroporus	0	0	0	0	0	0	0	0	0	0	0	0	0	0	0	0	0	19	0	0	19	0.00289951		0	0	0	0	0	0	0	0	0	0	0	0	0	0	0	0	0	0.0191103	0	0
Lipomyces	0	0	0	0	0	0	0	0	0	0	0	0	0	0	0	0	0	0	18	0	18	0.0027469		0	0	0	0	0	0	0	0	0	0	0	0	0	0	0	0	0	0	0.0842145	0
Vuilleminia	0	0	0	0	0	0	0	0	0	0	0	0	0	0	0	0	18	0	0	0	18	0.0027469		0	0	0	0	0	0	0	0	0	0	0	0	0	0	0	0	0.0423779	0	0	0
Rhodocollybia	0	0	0	0	0	0	0	0	0	0	0	0	0	0	0	0	0	14	0	0	14	0.00213648		0	0	0	0	0	0	0	0	0	0	0	0	0	0	0	0	0	0.0140812	0	0
Rhodotorula	2	0	0	0	0	0	0	0	0	0	0	0	0	0	0	0	12	0	0	0	14	0.00213648		0.0615574	0	0	0	0	0	0	0	0	0	0	0	0	0	0	0	0.0282519	0	0	0
Cortinarius	0	0	0	0	0	0	0	0	0	0	0	0	0	0	0	0	0	12	0	0	12	0.00183127		0	0	0	0	0	0	0	0	0	0	0	0	0	0	0	0	0	0.0120696	0	0
Aphanobasidium	0	0	0	0	0	0	0	0	11	0	0	0	0	0	0	0	0	0	0	0	11	0.00167866		0	0	0	0	0	0	0	0	0.0260441	0	0	0	0	0	0	0	0	0	0	0
Orbilia	0	0	0	0	0	0	0	0	0	0	0	0	0	0	0	0	0	7	0	2	9	0.00137345		0	0	0	0	0	0	0	0	0	0	0	0	0	0	0	0	0	0.00704062	0	0.00508725
Rhizomucor	0	0	0	0	0	0	0	0	0	0	0	0	0	2	0	0	0	0	0	6	8	0.00122084		0	0	0	0	0	0	0	0	0	0	0	0	0	0.00218639	0	0	0	0	0	0.0152617
Exobasidiomycetidae (unk. order)	0	0	0	0	0	0	0	0	0	0	0	7	0	0	0	0	0	0	0	0	7	0.00106824		0	0	0	0	0	0	0	0	0	0	0	0.038863	0	0	0	0	0	0	0	0
Lecythophora	0	0	0	0	0	0	0	0	0	0	0	0	0	6	0	0	0	0	0	0	6	0.000915634		0	0	0	0	0	0	0	0	0	0	0	0	0	0.00655917	0	0	0	0	0	0
Polyporus	0	0	0	0	0	0	0	6	0	0	0	0	0	0	0	0	0	0	0	0	6	0.000915634		0	0	0	0	0	0	0	0.0335495	0	0	0	0	0	0	0	0	0	0	0	0
Dactylella	0	0	0	0	0	0	0	0	0	0	0	0	0	0	0	0	0	5	0	0	5	0.000763028		0	0	0	0	0	0	0	0	0	0	0	0	0	0	0	0	0	0.00502902	0	0
Armillaria	0	0	0	0	0	0	0	0	0	0	0	0	0	0	0	0	0	0	0	4	4	0.000610422		0	0	0	0	0	0	0	0	0	0	0	0	0	0	0	0	0	0	0	0.0101745
Botryotinia	0	0	0	0	0	0	0	0	0	0	0	0	0	0	4	0	0	0	0	0	4	0.000610422		0	0	0	0	0	0	0	0	0	0	0	0	0	0	0.0196232	0	0	0	0	0
Lewia	0	0	0	0	0	0	0	0	0	4	0	0	0	0	0	0	0	0	0	0	4	0.000610422		0	0	0	0	0	0	0	0	0	0.0440092	0	0	0	0	0	0	0	0	0	0
Yarrowia	0	0	0	0	0	0	0	0	0	0	4	0	0	0	0	0	0	0	0	0	4	0.000610422		0	0	0	0	0	0	0	0	0	0	0.00267021	0	0	0	0	0	0	0	0	0
Cordyceps	0	0	0	0	0	0	0	0	0	0	0	0	0	0	0	0	0	0	0	3	3	0.000457817		0	0	0	0	0	0	0	0	0	0	0	0	0	0	0	0	0	0	0	0.00763087
Marasmius	0	0	0	0	0	0	0	0	0	0	0	0	0	0	0	0	0	0	0	3	3	0.000457817		0	0	0	0	0	0	0	0	0	0	0	0	0	0	0	0	0	0	0	0.00763087
Physconia	0	0	0	0	0	0	0	0	0	0	0	3	0	0	0	0	0	0	0	0	3	0.000457817		0	0	0	0	0	0	0	0	0	0	0	0.0166556	0	0	0	0	0	0	0	0
Psathyrella	0	0	0	0	0	0	0	0	0	0	0	0	0	0	0	0	0	3	0	0	3	0.000457817		0	0	0	0	0	0	0	0	0	0	0	0	0	0	0	0	0	0.00301741	0	0
Eurotium	0	0	0	0	0	2	0	0	0	0	0	0	0	0	0	0	0	0	0	0	2	0.000305211		0	0	0	0	0	0.0438596	0	0	0	0	0	0	0	0	0	0	0	0	0	0
Exidia	0	0	0	0	0	0	0	0	0	0	0	0	0	0	0	0	2	0	0	0	2	0.000305211		0	0	0	0	0	0	0	0	0	0	0	0	0	0	0	0	0.00470865	0	0	0
Gondwanamyces	0	0	2	0	0	0	0	0	0	0	0	0	0	0	0	0	0	0	0	0	2	0.000305211		0	0	0.0791766	0	0	0	0	0	0	0	0	0	0	0	0	0	0	0	0	0
Tomentella	0	0	0	0	0	0	0	0	0	0	0	0	0	0	0	0	0	0	0	2	2	0.000305211		0	0	0	0	0	0	0	0	0	0	0	0	0	0	0	0	0	0	0	0.00508725
Pleosporales (unk. family)	0	0	0	0	0	0	0	0	0	0	2	0	0	0	0	0	0	0	0	0	2	0.000305211		0	0	0	0	0	0	0	0	0	0	0.0013351	0	0	0	0	0	0	0	0	0
